# Supplementary material for: Molecular Insight into the Association Between Cartilage Regeneration and Ear Wound Healing in Genetic Mouse Models: Targeting New Genes in Regeneration
Source: G3 (Bethesda). 2013 Nov 1;3(11):1881–91. doi: 10.1534/g3.113.007302 (PMC3815053; doi:10.1534/g3.113.007302)
Supplement: Supporting Information [file supp_g3.113.007302_TableS1.xls]

## Sheet: Ear Wound Phenotype
ID	Strain	Sex	day30
83487	4	F	1.3
84262	4	F	0.55
84263	4	F	0.55
84264	4	F	0.3
84319	4	F	1.1
84321	4	F	1.35
88252	4	F	2
83486	4	M	1.25
83488	4	M	1.4
84150	4	M	1.15
84151	4	M	1.05
84152	4	M	1.5
84218	4	M	1
84220	4	M	0.75
84222	4	M	1.1
84322	4	M	1.65
84358	4	M	1.6
84366	4	M	1
84704	4	M	1.4
84707	4	M	.
88254	4	M	1.15
84723	5	F	1.65
84883	5	F	1.3
84884	5	F	1
84889	5	F	0.45
84909	5	F	1.05
84910	5	F	0.85
84920	5	F	1.75
84924	5	F	1.75
85221	5	F	1
85224	5	F	1.45
87493	5	F	1.5
87504	5	F	0.8
87506	5	F	1
87507	5	F	0.4
88295	5	F	1.35
83498	5	M	0.7
84003	5	M	.
84004	5	M	0.25
84081	5	M	0.75
84082	5	M	0.5
84267	5	M	1.3
84722	5	M	1.05
84885	5	M	1.3
85220	5	M	1.1
85223	5	M	1.4
87417	5	M	0.3
87418	5	M	0.65
87419	5	M	0.65
87420	5	M	0.75
88294	5	M	1.2
83461	6	F	0.3
83462	6	F	0.25
83463	6	F	0.2
84079	6	F	0.7
84352	6	F	1.4
84412	6	F	0.85
84415	6	F	0.4
84416	6	F	0.7
84563	6	F	0.5
84564	6	F	.
84566	6	F	.
84568	6	F	0.6
84570	6	F	0.4
84738	6	F	.
84739	6	F	0.3
84741	6	F	.
84774	6	F	.
84775	6	F	.
84776	6	F	0.2
84821	6	F	0.4
84824	6	F	0.7
84825	6	F	0.7
84826	6	F	0.15
84894	6	F	.
84895	6	F	0.2
84897	6	F	0.2
84898	6	F	0.4
84900	6	F	.
84947	6	F	1.75
85008	6	F	.
85010	6	F	.
85011	6	F	0.35
85012	6	F	0.2
85058	6	F	.
85059	6	F	.
85060	6	F	0.4
85061	6	F	.
85062	6	F	0.15
85063	6	F	.
85064	6	F	.
85070	6	F	.
85072	6	F	.
85074	6	F	.
85077	6	F	.
85078	6	F	0.75
85105	6	F	1.25
84072	6	M	1.1
84073	6	M	0.65
84076	6	M	1.2
84077	6	M	1.05
84078	6	M	0.6
84080	6	M	0.45
84205	6	M	0.5
84236	6	M	.
84347	6	M	0.5
84349	6	M	1
84350	6	M	0.7
84351	6	M	0.55
84413	6	M	1
84417	6	M	1.45
84565	6	M	0.55
84567	6	M	0.9
84569	6	M	1
84603	6	M	0.8
84605	6	M	0.95
84606	6	M	0.45
84733	6	M	0.45
84734	6	M	0.2
84735	6	M	0.45
84736	6	M	1.05
84737	6	M	1.05
84740	6	M	0.6
84742	6	M	0.6
84744	6	M	1
84748	6	M	0.7
84820	6	M	1.25
84822	6	M	0.85
84827	6	M	1.25
84893	6	M	0.85
84896	6	M	1.15
84899	6	M	1
84942	6	M	1.75
84943	6	M	1.75
84944	6	M	1.75
84945	6	M	1.75
84946	6	M	1.75
85006	6	M	0.1
85009	6	M	0.1
85013	6	M	0.3
85066	6	M	0.8
85067	6	M	0.5
85071	6	M	0.85
85073	6	M	.
85075	6	M	0.7
85076	6	M	0.8
85098	6	M	0.35
85099	6	M	1.05
85100	6	M	0.3
85101	6	M	0.15
85102	6	M	1.15
85103	6	M	0.4
85104	6	M	0.85
86459	6	M	0.85
86460	6	M	0.9
86461	6	M	0.75
87188	6	M	0.5
87189	6	M	0.3
87190	6	M	0.25
87191	6	M	.
87399	6	M	0.4
87400	6	M	0.35
87401	6	M	0.35
87447	6	M	0.65
87449	6	M	0.45
87450	6	M	.
87456	6	M	0.1
87701	6	M	1.15
87703	6	M	1.8
87762	6	M	1.15
87766	6	M	0.8
87767	6	M	1.15
88417	6	M	1.4
84199	18	F	0.6
84200	18	F	1
84201	18	F	1
84549	18	F	0.45
84550	18	F	0.3
84574	18	F	.
88228	18	F	1.8
83457	18	M	0.8
84197	18	M	0.6
84872	18	M	1.15
84873	18	M	1.3
84979	18	M	1.75
84981	18	M	1.75
84983	18	M	1.75
88226	18	M	.
83515	19	F	0.7
83519	19	F	0.45
83521	19	F	.
83522	19	F	1.05
84164	19	F	0.8
84165	19	F	0.15
84166	19	F	0.4
84167	19	F	0.95
88353	19	F	0.9
83516	19	M	0.45
83517	19	M	1.15
83518	19	M	0.3
83520	19	M	0.95
84169	19	M	0.75
84326	19	M	0.55
84328	19	M	1
84329	19	M	1.3
88266	19	M	1.15
83476	33	F	0.85
84210	33	F	1.45
84241	33	F	1.4
84272	33	F	1.4
84273	33	F	1.7
84297	33	F	1.15
84298	33	F	1.4
84299	33	F	1.6
84300	33	F	1.4
84625	33	F	1
84626	33	F	1.1
84627	33	F	0.75
84767	33	F	1.3
84789	33	F	1.4
84790	33	F	1.7
84880	33	F	1.65
84882	33	F	1.25
84967	33	F	1.75
85003	33	F	1.5
85243	33	F	0.65
85245	33	F	0.9
85247	33	F	0.8
85248	33	F	0.85
85441	33	F	1.75
85442	33	F	1.6
85751	33	F	1.25
85752	33	F	0.75
85753	33	F	1.4
85880	33	f	1.6
85881	33	f	1.9
85899	33	f	1.65
85900	33	f	1.35
85902	33	f	1.45
86045	33	F	1.3
86085	33	F	1.3
86087	33	f	1.45
86091	33	F	1.2
86114	33	F	1.9
88291	33	F	1.8
83478	33	M	1.35
84208	33	M	1.05
84209	33	M	1.45
84243	33	M	1.8
84296	33	M	1
84623	33	M	1.05
84628	33	M	0.8
84964	33	M	1.75
84968	33	M	1.75
84996	33	M	1.35
84997	33	M	1.65
84998	33	M	1.05
84999	33	M	1.25
85244	33	M	1.45
85246	33	M	1.05
85464	33	M	1.05
85465	33	M	1.4
85466	33	M	.
85467	33	M	1.25
85901	33	m	1.25
86046	33	M	1.65
86090	33	M	1.35
86092	33	M	1.35
86115	33	M	.
86371	33	M	0.95
86372	33	M	0.85
86373	33	M	0.95
87366	33	M	1.55
87369	33	M	1.35
87471	33	M	1.3
87472	33	M	1.55
87473	33	M	1.5
87474	33	M	1.4
87663	33	M	1.4
87664	33	M	1.35
87712	33	M	1.5
87713	33	M	1.15
87714	33	M	1
87744	33	M	1.55
84234	35	F	1.15
84290	35	F	0.15
84292	35	F	0.75
84377	35	F	1.25
84379	35	F	1.45
84381	35	F	1.15
84407	35	F	0.5
84976	35	F	1.75
87427	35	F	0.4
87483	35	F	1.15
87484	35	F	1
88161	35	F	1.6
57428	35	M	0.85
83451	35	M	0.55
84230	35	M	1
84231	35	M	0.9
84232	35	M	0.9
84233	35	M	0.65
84291	35	M	1
84294	35	M	1.1
87424	35	M	0.75
87429	35	M	0.6
87430	35	M	0.9
88162	35	M	1.05
83502	46	F	.
84187	46	F	0.75
84193	46	F	0.45
84244	46	F	0.5
84246	46	F	.
84248	46	F	0.4
84284	46	F	.
84287	46	F	0.4
84288	46	F	0.1
84289	46	F	.
88394	46	F	1.8
83481	46	M	0.5
84129	46	M	0.95
84189	46	M	0.9
84192	46	M	0.7
84245	46	M	0.85
84247	46	M	0.75
84249	46	M	0.2
84251	46	M	0.65
88393	46	M	.
99	C57	F	1.4
100	C57	F	1.4
101	C57	F	1.15
96	C57	M	1.45
97	C57	M	1.6
98	C57	M	1.55
739	c57	M	1.45
743	c57	M	1.4
744	c57	M	1.65
1	DBA/1	M	1.55
2	DBA/1	M	1.3
3	DBA/1	M	1.5
4	DBA/1	M	1.5
5	DBA/1	M	1.7
6	DBA/1	M	1.35
7	DBA/1	M	1.55
8	DBA/1	M	1.5
9	DBA/1	M	1.2
1	DBA2	F	1.4
2	DBA2	F	1.35
3	DBA2	F	1.4
4	DBA2	F	1.25
5	DBA2	F	0.65
6	DBA2	F	1.55
7	DBA2	F	1
758	DBA2	F	1.6
768	DBA2	F	1.15
770	DBA2	F	1.8
775	DBA2	F	1.75
795	DBA2	F	1.2
796	DBA2	F	1.25
797	DBA2	F	1.25
798	DBA2	F	1.7
799	DBA2	F	1.65
800	DBA2	F	1.4
712	DBA2	M	1.25
715	DBA2	M	.
713	DBA2	M	1.45
756	DBA2	M	1.45
759	DBA2	M	1.5
771	DBA2	M	2
772	DBA2	M	1.55
773	DBA2	M	1.65
774	DBA2	M	1.7
1	LG	F	.
2	LG	F	.
3	LG	F	0.3
4	LG	F	.
5	LG	F	.
6	LG	F	.
7	LG	F	0.3
8	LG	F	0.25
22	LG	F	0.8
23	LG	F	0.45
24	LG	F	1.05
1	LG	M	0.85
2	LG	M	.
3	LG	M	0.3
5	LG	M	0.45
6	LG	M	0.55
7	LG	M	0.25
8	LG	M	0.3
20	LG	M	0.75
25	LG	M	1
1	MRL	F	.
2	MRL	F	0.4
5	MRL	F	0.85
6	MRL	F	0.65
7	MRL	F	0.6
8	MRL	F	0.35
13	MRL	M	0.3
14	MRL	M	0.65
15	MRL	M	1.35
16	MRL	M	0.65
17	MRL	M	0.6
18	MRL	M	0.15
19	MRL	M	0.35
26	MRL	M	0.45
27	MRL	M	1.05
28	MRL	M	1.15
29	MRL	M	0.75
30	MRL	M	0.75
301	MRL	M	.
302	MRL	M	1.15
303	MRL	M	1
304	MRL	M	.
305	MRL	M	0.9
306	MRL	M	0.65
307	MRL	M	1
202	MRL	M	1.1
203	MRL	M	0.8
204	MRL	M	0.35
205	MRL	M	0.75
206	MRL	M	0.55
208	MRL	M	0.7
308	MRL	M	.
83450	N48	F	.
83491	N48	F	0.95
83494	N48	F	1.3
83496	N48	F	.
84139	N48	F	0.6
84141	N48	F	.
84144	N48	F	1.15
84145	N48	F	1.05
84305	N48	F	1.5
84309	N48	F	0.9
84346	N48	F	0.95
88154	N48	F	0.65
83444	N48	M	0.95
83447	N48	M	.
83490	N48	M	1.3
83497	N48	M	1.25
84137	N48	M	1
84143	N48	M	1.05
84306	N48	M	1.6
88153	N48	M	1.3
93	SM	F	1.4
94	SM	F	1.6
95	SM	F	1.45
401	SM	F	1.7
402	SM	F	1.2
403	SM	F	1.35
404	SM	F	1.15
405	SM	F	1.25
406	SM	F	1.4
407	SM	F	1.5
408	SM	F	1.65
84988	SM	F	1.75
84992	SM	F	1.15
84993	SM	F	1.2
84995	SM	F	1.4
90	SM	M	1.5
91	SM	M	1.5
92	SM	M	1.5
409	SM	M	1.3
410	SM	M	1.75
411	SM	M	1.55
412	SM	M	1.65
413	SM	M	1.5
414	SM	M	1.5
415	SM	M	1.35
416	SM	M	1
84991	SM	M	1.75
84994	SM	M	1.7
