# Supplementary material for: Molecular Insight into the Association Between Cartilage Regeneration and Ear Wound Healing in Genetic Mouse Models: Targeting New Genes in Regeneration
Source: G3 (Bethesda). 2013 Nov 1;3(11):1881–91. doi: 10.1534/g3.113.007302 (PMC3815053; doi:10.1534/g3.113.007302)
Supplement: Supporting Information [file supp_g3.113.007302_TableS2.xls]

## Sheet: Articular Cartilage Phenotype
ID	Strain	Sex	Weeks	Side	Score
83487	4	F	12	R	2.11
83487	4	F	12	L	2
83488	4	M	12	R	2
84150	4	M	12	R	2.11
84151	4	M	12	L	2
84218	4	M	12	R	2
84218	4	M	12	L	2
84220	4	M	12	R	2
84220	4	M	12	L	2
84221	4	M	12	R	2
84221	4	M	12	L	2
84222	4	M	12	R	2
84222	4	M	12	L	2.88667
84262	4	F	12	R	2
84262	4	F	12	L	2.22
84263	4	F	12	R	2
84263	4	F	12	L	1.77667
84264	4	F	12	R	2
84264	4	F	12	L	2
84319	4	F	12	R	2
84321	4	F	12	R	2.22
84321	4	F	12	L	2
84323	4	F	12	R	4.44333
84358	4	M	12	R	1.66667
84366	4	M	12	L	2
84704	4	M	12	R	2.33333
84708	4	F	12	R	2
83498	5	M	12	R	2
83498	5	M	12	L	2
84003	5	M	12	R	2
84003	5	M	12	L	2.11
84004	5	M	12	R	2
84004	5	M	12	L	7.66667
84081	5	M	12	R	2
84081	5	M	12	L	2.33333
84082	5	M	12	L	6.11
84267	5	M	12	R	9.99667
84267	5	M	12	L	2.22
84883	5	F	12	R	9.21667
84883	5	F	12	L	4.11
84884	5	F	12	R	2.33333
84884	5	F	12	L	2
84885	5	M	12	R	2.33333
84885	5	M	12	L	5.33
84909	5	F	12	R	6.55333
84909	5	F	12	L	2.11
84920	5	F	12	R	2.33333
84920	5	F	12	L	2.33333
84924	5	M	12	R	2.44333
84924	5	M	12	L	2.33333
85221	5	F	12	R	2
85222	5	F	12	R	2.55333
87417	5	M	16	R	1.66667
87417	5	M	16	L	7.55333
87418	5	M	16	R	2.77667
87418	5	M	16	L	2
87419	5	M	16	R	2
87419	5	M	16	L	2
87420	5	M	16	R	4
87420	5	M	16	L	4.66333
87493	5	F	16	R	9.16667
87504	5	F	16	R	2
87506	5	F	16	R	2
87507	5	F	16	R	5.66667
83461	6	F	4	R	4.44333
83461	6	F	4	L	3.44333
83462	6	F	4	R	2.44333
83462	6	F	4	L	3.33
83463	6	F	8	R	2
83463	6	F	8	L	11.22
84072	6	M	4	R	2.99667
84072	6	M	4	L	3.66333
84073	6	M	4	R	2
84073	6	M	4	L	3.22
84075	6	M	8	R	2
84075	6	M	8	L	2
84076	6	M	8	L	2.5
84077	6	M	12	R	3.44333
84077	6	M	12	L	2.55333
84078	6	M	12	R	2
84078	6	M	12	L	2.33333
84079	6	F	16	R	11.7767
84080	6	M	16	R	12.6667
84080	6	M	16	L	4.66667
84205	6	M	16	R	3.11
84205	6	M	16	L	4.77333
84347	6	M	4	L	2.33333
84348	6	M	12	R	3.66333
84349	6	M	12	R	10.1067
84349	6	M	12	L	4.44333
84350	6	M	12	R	2.44333
84350	6	M	12	L	2.55333
84351	6	M	16	L	12.8867
84352	6	F	16	R	11.44
84352	6	F	16	L	3.44333
84413	6	M	4	L	2
84414	6	M	8	L	3
84416	6	F	12	R	2
84416	6	F	12	L	3.99667
84417	6	M	12	R	1.66667
84417	6	M	12	L	2
84563	6	F	4	R	2.55333
84563	6	F	4	L	3.44333
84565	6	M	16	R	3
84565	6	M	16	L	2
84567	6	M	16	R	4.4
84567	6	M	16	L	8
84739	6	F	16	R	2
84739	6	F	16	L	3.99667
84741	6	F	12	R	2
84748	6	M	16	R	2.66667
84748	6	M	16	L	2
84774	6	F	12	R	2
84775	6	F	16	R	9.66667
84775	6	F	16	L	4.66667
84776	6	F	16	R	2.66667
84776	6	F	16	L	12.5533
84820	6	M	8	R	4.77667
84821	6	F	8	R	2.66333
84821	6	F	8	L	3.33333
84824	6	F	12	R	2
84825	6	F	12	R	2.55333
84827	6	M	16	R	2.66667
84827	6	M	16	L	2.33333
84893	6	M	4	R	2
84893	6	M	4	L	4.55
84894	6	F	4	R	2
84894	6	F	4	L	2
84895	6	F	16	R	3.22
84895	6	F	16	L	12.22
84897	6	F	16	R	7.11
84898	6	F	16	R	3.33
84899	6	M	4	R	9.22
84899	6	M	4	L	4
85010	6	F	16	R	2.66667
85011	6	F	16	R	3.33
85012	6	F	16	R	2.88667
85058	6	F	4	R	8.33333
85058	6	F	4	L	10.5533
85059	6	F	4	R	2
85060	6	F	8	R	1.33333
85060	6	F	8	L	2
85061	6	F	8	R	2
85061	6	F	8	L	2.66667
85072	6	F	8	R	2.22167
85072	6	F	8	L	2.33333
85075	6	M	8	L	2
85076	6	M	8	R	2
85076	6	M	8	L	9.11
84197	18	M	12	R	2.33333
84197	18	M	12	L	2
84199	18	F	12	L	2
84200	18	F	12	R	2
84201	18	F	12	R	2.11
84202	18	F	12	R	2
84536	18	M	12	R	2
84549	18	F	12	R	4
84550	18	F	12	R	2
84573	18	F	12	R	2
84872	18	M	12	L	2.33333
84873	18	M	12	R	2.77667
84873	18	M	12	L	2.33333
84979	18	M	12	R	1.66667
84979	18	M	12	L	1.66667
84981	18	M	12	R	2
84981	18	M	12	L	2
84983	18	M	12	R	2
84983	18	M	12	L	2.66667
83515	19	F	12	R	1
83515	19	F	12	L	1.33333
83518	19	M	12	R	2.33333
83519	19	F	12	R	2.66667
83519	19	F	12	L	2
83521	19	F	12	R	2
83521	19	F	12	L	2
83522	19	F	12	L	2.33333
84164	19	F	12	R	2.33333
84164	19	F	12	L	2.33333
84165	19	F	12	R	2
84165	19	F	12	L	2
84166	19	F	12	R	2.33333
84166	19	F	12	L	2
84167	19	F	12	L	2
84169	19	M	12	L	2
84326	19	M	12	R	2
84326	19	M	12	L	2
84328	19	M	12	R	8.88667
84329	19	M	12	R	2
84329	19	M	12	L	1.88667
83478	33	M	8	R	2.44
84208	33	M	8	R	4.66667
84208	33	M	8	L	9.11
84209	33	M	8	R	9.44
84209	33	M	8	L	2.66333
84210	33	F	16	R	2.22
84210	33	F	16	L	2.27667
84241	33	F	12	R	2.22
84241	33	F	12	L	6.11
84242	33	M	12	R	2
84243	33	M	12	R	2
84243	33	M	12	L	2
84272	33	F	4	R	2.66667
84272	33	F	4	L	2.66667
84273	33	F	12	R	2
84273	33	F	12	L	2
84295	33	M	16	R	1.33333
84295	33	M	16	L	1.83333
84296	33	M	16	R	2
84296	33	M	16	L	2
84297	33	F	16	R	2.22
84297	33	F	16	L	2.11
84299	33	F	4	R	2.66667
84299	33	F	4	L	2.33333
84300	33	F	4	R	2.33333
84300	33	F	4	L	2.33333
84624	33	M	8	R	2
84626	33	F	12	R	1.66667
84627	33	F	12	R	2
84788	33	F	16	R	1.33333
84788	33	F	16	L	1.66667
84789	33	F	8	R	4.33333
84790	33	F	12	R	3.11
84880	33	F	16	R	3.44333
84880	33	F	16	L	3.665
84967	33	F	8	R	2.33333
84967	33	F	8	L	1.77667
85003	33	F	8	R	2.77667
85003	33	F	8	L	1.66667
85243	33	F	4	R	2
85244	33	M	4	R	2
85245	33	F	4	R	3
85751	33	F	16	R	2.33333
85751	33	F	16	L	2.33333
85752	33	F	16	R	2.22
85752	33	F	16	L	2.165
85753	33	F	16	R	9.44333
85753	33	F	16	L	7.05167
85853	33	F	16	L	3.33
85856	33	F	16	R	1.77667
85857	33	F	12	R	2.66
85857	33	F	12	L	10.33
85880	33	F	12	R	2
85881	33	F	12	R	2
85899	33	F	12	R	2
85899	33	F	12	L	2.66
85900	33	F	8	L	2.33333
85902	33	F	8	R	2
86086	33	F	4	R	7.22
86088	33	F	4	R	5.77667
86090	33	M	12	R	5.10667
86090	33	M	12	L	6
86092	33	M	12	R	4
86092	33	M	12	L	2.11
86459	33	M	8	R	4.33333
86557	33	M	12	R	1.66667
83451	35	M	12	R	4.33
83451	35	M	12	L	2
84230	35	M	12	R	11.4433
84230	35	M	12	L	2
84231	35	M	12	L	2
84232	35	M	12	R	2.11
84232	35	M	12	L	2.33
84233	35	M	12	R	8.88667
84234	35	F	12	R	2
84234	35	F	12	L	2.33333
84290	35	F	12	R	2.22
84291	35	M	12	R	2.22
84291	35	M	12	L	2.11
84292	35	F	12	L	2
84293	35	M	12	R	2
84293	35	M	12	L	2
84294	35	M	12	R	2
84294	35	M	12	L	2.22
84377	35	F	12	R	2.33333
84377	35	F	12	L	2.11
84379	35	F	12	L	1.66667
84381	35	F	12	R	2
84407	35	F	12	R	2
84976	35	F	12	R	2
84976	35	F	12	L	2.33333
87424	35	M	16	R	2
87424	35	M	16	L	3.33
87427	35	F	16	R	2
87427	35	F	16	L	2
87428	35	M	16	R	7.55333
87428	35	M	16	L	2.22
87429	35	M	16	R	11.4433
87429	35	M	16	L	1.66667
87430	35	M	16	R	11.11
87430	35	M	16	L	2.66333
87483	35	F	16	R	7.77667
87483	35	F	16	L	5.33333
87484	35	F	16	R	4.11
87484	35	F	16	L	12
83481	46	M	12	R	2
83481	46	M	12	L	2
83502	46	F	12	R	2.22
83502	46	F	12	L	2
84129	46	M	12	R	2.11
84130	46	M	12	R	3.33
84130	46	M	12	L	2.11
84133	46	M	12	R	2.77333
84187	46	F	12	R	2.33333
84187	46	F	12	L	2.33333
84189	46	M	12	R	2
84189	46	M	12	L	2
84192	46	M	12	R	2.55333
84192	46	M	12	L	2.22
84193	46	F	12	R	2.11
84193	46	F	12	L	2.22
84244	46	F	12	R	2.33333
84244	46	F	12	L	2.11
84245	46	M	12	R	2
84246	46	F	12	R	2
84246	46	F	12	L	8.33
84247	46	M	12	R	4.5
84247	46	M	12	L	2
84249	46	M	12	R	5.33333
84249	46	M	12	L	2.33333
84251	46	M	12	R	2
84251	46	M	12	L	8.77667
84284	46	F	12	R	1.66667
84287	46	F	12	R	8
84287	46	F	12	L	2
84288	46	F	12	R	2
84288	46	F	12	L	5
84289	46	F	12	R	2.22
84289	46	F	12	L	2
83444	48	M	12	R	1.88667
83444	48	M	12	L	2
83447	48	M	12	R	3.44333
83447	48	M	12	L	2.77333
83490	48	M	12	R	2
83490	48	M	12	L	2
83491	48	F	12	L	2.44333
83494	48	F	12	R	2.66333
83494	48	F	12	L	2
83496	48	F	12	R	2.22
83496	48	F	12	L	2.77667
83497	48	M	12	R	2.88667
83497	48	M	12	L	3.99667
84136	48	M	12	R	7.77667
84136	48	M	12	L	2.55333
84137	48	M	12	L	4.55333
84138	48	M	12	R	2
84139	48	F	12	L	2.88667
84141	48	F	12	R	2
84141	48	F	12	L	2
84143	48	M	12	R	2
84144	48	F	12	R	2
84144	48	F	12	L	2.33333
84145	48	F	12	R	2.33333
84145	48	F	12	L	2
84305	48	F	12	R	4.55333
84305	48	F	12	L	2
84306	48	M	12	L	2
96	C57	M	16	R	2.11
96	C57	M	16	L	2
97	C57	M	16	R	2.44333
97	C57	M	16	L	2.11
98	C57	M	16	R	2.11
98	C57	M	16	L	2.11
99	C57	F	16	R	2
99	C57	F	16	L	2.66667
100	C57	F	16	R	2
101	C57	F	16	R	2
101	C57	F	16	L	3.33
739	C57	M	16	R	7.10667
739	C57	M	16	L	2.22
741	C57	F	16	R	4.10667
741	C57	F	16	L	2
743	C57	M	16	R	2.55333
743	C57	M	16	L	2.33333
744	C57	M	16	R	3.99333
744	C57	M	16	L	2
771	DBA	M	12	R	2.22
772	DBA	M	12	R	2.33333
1	DBA/1	F	12	R	2.77333
1	DBA/1	M	16	R	2.66
2	DBA/1	F	12	R	2
2	DBA/1	M	16	R	2
3	DBA/1	F	12	R	3
3	DBA/1	M	16	R	3
4	DBA/1	F	12	R	2.66667
4	DBA/1	M	16	R	3.11
5	DBA/1	M	12	L	2.88667
5	DBA/1	F	16	R	9.33333
6	DBA/1	M	12	R	2
6	DBA/1	F	16	R	2
7	DBA/1	M	12	R	2
7	DBA/1	F	16	L	3.22
8	DBA/1	M	12	R	2
8	DBA/1	F	16	L	2
712	DBA/2	M	16	R	2
713	DBA/2	M	16	R	2
756	DBA/2	M	16	R	2
758	DBA/2	F	16	R	2.55333
759	DBA/2	M	16	R	3.11
768	DBA/2	F	16	R	2.22
770	DBA/2	F	16	R	2
773	DBA2	M	12	R	2.22
774	DBA2	M	12	R	6.44333
796	DBA2	F	12	R	4.88667
797	DBA2	F	12	R	2.55333
798	DBA2	F	12	R	2.11
799	DBA2	F	12	R	6.88667
800	DBA2	F	12	R	8.88667
1	LG	F	12	L	3.11
1	LG	M	12	R	2
1	LG	M	12	L	2
2	LG	F	12	R	2
2	LG	F	12	L	2.66333
2	LG	M	12	R	2
3	LG	F	12	R	2.55333
3	LG	F	12	L	1.55333
3	LG	M	12	R	2.33333
3	LG	M	12	L	2.33333
4	LG	F	12	R	6.44
4	LG	F	12	L	9.33
4	LG	M	12	R	2
4	LG	M	12	L	2.11
5	LG	F	12	R	2.66667
5	LG	F	12	L	2
5	LG	M	12	L	2.44
6	LG	M	12	R	5.77667
6	LG	M	12	L	7.44
7	LG	F	12	R	4.11
7	LG	F	12	L	2
7	LG	M	12	R	5.44333
8	LG	F	12	R	2.99667
8	LG	F	12	L	2.99667
8	LG	M	12	R	2
8	LG	M	12	L	2.66667
20	LG	M	16	R	8.55
20	LG	M	16	L	14
21	LG	M	16	R	9.66667
21	LG	M	16	L	11.7767
22	LG	F	16	R	14
23	LG	F	16	R	2
23	LG	F	16	L	14
24	LG	F	16	R	2
24	LG	F	16	L	2
25	LG	M	16	R	3.66667
25	LG	M	16	L	14
1	MRL	F	12	R	8.66667
3	MRL	F	12	R	2.88667
4	MRL	F	12	R	8.33333
5	MRL	F	16	R	12.22
5	MRL	F	16	L	12.44
6	MRL	F	16	R	2
6	MRL	F	16	L	2
7	MRL	F	16	R	2
7	MRL	F	16	L	14
8	MRL	F	16	R	11.22
8	MRL	F	16	L	2
17	MRL	M	16	R	2
17	MRL	M	16	L	2
18	MRL	M	16	R	5.55333
18	MRL	M	16	L	2
19	MRL	M	16	R	2
19	MRL	M	16	L	2
201	MRL	M	12	L	2.55333
202	MRL	M	12	R	2.11
202	MRL	M	12	L	1.66667
203	MRL	M	12	R	9.33
203	MRL	M	12	L	2
204	MRL	M	12	R	2
205	MRL	M	12	R	8.22
205	MRL	M	12	L	2
206	MRL	M	12	L	11.8867
208	MRL	M	12	R	14
208	MRL	M	12	L	13.33
301	MRL	M	12	L	6.44333
302	MRL	M	12	R	2
302	MRL	M	12	L	3.22
303	MRL	M	12	R	2
304	MRL	M	12	R	2.11
304	MRL	M	12	L	10
305	MRL	M	12	R	2
306	MRL	M	12	R	2
306	MRL	M	12	L	2.22
307	MRL	M	12	L	9.22
90	SM	M	16	R	2
90	SM	M	16	L	2.22
91	SM	M	16	R	2
92	SM	M	16	R	2
92	SM	M	16	L	2
93	SM	F	16	L	3.11
94	SM	F	16	R	2
94	SM	F	16	L	2.33333
95	SM	F	16	R	2
95	SM	F	16	L	2
401	SM	M	12	R	1.88667
401	SM	M	12	L	2.33333
402	SM	M	12	L	2
403	SM	M	12	R	2.22
403	SM	M	12	L	5.66667
404	SM	M	12	L	2.33333
409	SM	F	12	R	1.77667
409	SM	F	12	L	2.66667
410	SM	F	12	R	1.66667
410	SM	F	12	L	1.55333
411	SM	F	12	R	2.11
412	SM	F	12	R	2.88333
412	SM	F	12	L	7.33333
413	SM	F	12	R	2
414	SM	F	12	R	1.66667
414	SM	F	12	L	5.99667
415	SM	F	12	R	3.33
415	SM	F	12	L	3.55333
416	SM	F	12	R	2.33333
416	SM	F	12	L	3.55333
84986	SM	F	12	R	4.88667
84986	SM	F	12	L	8.77667
84988	SM	F	12	L	2.44333
84991	SM	M	12	L	2.77667
84993	SM	F	12	L	2
84995	SM	F	12	R	2.11
84995	SM	F	12	L	2.66667
