# Supplementary material for: Molecular Insight into the Association Between Cartilage Regeneration and Ear Wound Healing in Genetic Mouse Models: Targeting New Genes in Regeneration
Source: G3 (Bethesda). 2013 Nov 1;3(11):1881–91. doi: 10.1534/g3.113.007302 (PMC3815053; doi:10.1534/g3.113.007302)
Supplement: Supporting Information [file supp_g3.113.007302_TableS3.xls]

## Sheet: Sheet1
Supplementary Table 3: Characteristics of mRNA probes
Symbol	Gene name	Location	Size (bp)	NCBI
Adamts4	A disintegrin-like and metallopeptidase with thrombospondin type 1 motif, 4	1427–1875	449	NM_172845
Adamts5	A disintegrin-like and metallopeptidase with thrombospondin type 1 motif, 5	1938–2321	384	NM_011782
Vegfa	Vascular endothelial growth factor A	2218–2689	472	NM_009505
Casp3	Caspase 3	384–882	499	NM_009810
Atg7	Autophagy related 7	358–834	477	NM_028835
Becn1	Beclin 1	890–1388	499	NM_019584
Map1lc3a	Microtubule-associated protein 1 light chain 3 alpha	259–806	548	NM_025735
Ulk1	Unc-51 like kinase 1	446–1026	581	NM_009469
Bglap1	Bone gamma carboxyglutamate protein transcript variant 1	24–437	414	NM_007541
Bmp6	Bone morphogenetic protein 6	1075–1468	394	NM_007556
Chrdl1	Chordin-like 1	780–1273	494	NM_031258
Ihh	Indian hedgehog	630–1044	415	NM_010544
Pthlh	Parathyroid hormone-like peptide	235–803	569	NM_008970
Runx2	Runt related transcription factor 2	769–1267	499	NM_009820
Acan	Aggrecan	4580–5276	697	NM_007424
Col1a1	Collagen, type I, alpha 1	1251–1685	435	NM_007742
Col2a1	Collagen, type II, alpha 1	1615–2125	511	NM_031163
Col6a6	Collagen, type VI, alpha 6	914–1450	537	NM_172927
Col10a1	Collagen, type X, alpha 1	653–1236	584	NM_009925
Comp	Cartilage oligomeric matrix protein	1430–1901	472	NM_016685
Ddr2	Discoidin domain receptor family, member 2	199–680	482	NM_022563
Mia1	Melanoma inhibitory activity 1	46–501	456	NM_019394
Sox5	SRY-box containing gene 5	1914–2364	451	NM_011444
Sox9	SRY-box containing gene 9	981–1538	558	NM_011448
Cdkn1a	Cyclin-dependent kinase inhibitor 1A	130–718	589	NM_007669
Cdkn2a	Cyclin-dependent kinase inhibitor 2A	473–867	395	NM_009877
Trp53	Transformation related protein 53	183–823	641	NM_011640
Ccl3	Chemokine (C-C motif) ligand 3	15–527	513	NM_011337
Cxcl12	Chemokine (C-X-C motif) ligand 12	30–357	328	NM_013655
Il4	Interleukin 4	103–406	304	NM_021283
Il6	Interleukin 6	249–1066	818	NM_031168
Stat3	Signal transducer and activator of transcription 3	398–884	487	NM_213659
Stat6	Signal transducer and activator of transcription 6	1313–1741	429	NM_009284
Fancc	Fanconi anemia, complementation group C	1392–1896	505	NM_007985
Pcna	Proliferating cell nuclear antigen	206–735	530	NM_011045
Polq	Polymerase (DNA directed), theta	1696–2176	481	NM_029977
Xpa	Xeroderma pigmentosum, complementation group A	307–856	550	NM_011728
Xrcc2	X-ray repair complementing defective repair in Chinese hamster cells 2	208–772	565	NM_020570
Fgf18	Fibroblast growth factor 18	239–730	492	NM_008005
Gdf5	Growth differentiation factor 5	1143–1659	517	NM_008109
Igf1	Insulin-like growth factor 1	367–868	502	NM_010512
Tfap2a	Transcription factor AP-2, alpha	1055–1466	412	NM_001122948
Tgfb1	Transforming growth factor, beta 1	918–1536	619	NM_011577
Tgfbr1	Transforming growth factor, beta receptor I	396–897	502	NM_009370
Epas1	Endothelial PAS domain protein 1	847–1244	418	NM_010137
Bcl3	B cell leukemia/lymphoma 3	473–894	422	NM_033601
Cebpb	CCAAT/enhancer binding protein beta	195–522	328	NM_009883
Nfkb1	Nuclear factor of kappa light polypeptide gene enhancer in B cells 1, p105	1339–1757	419	NM_008689
Mmp1a	Matrix metallopeptidase 1a	573–1066	494	NM_032006
Mmp3	Matrix metallopeptidase 3	604–1247	644	NM_010809
Mmp9	Matrix metallopeptidase 9	1608–2056	449	NM_013599
Mmp13	Matrix metallopeptidase 13	219–469	251	NM_008607
Adipoq	Adiponectin	138–590	453	NM_009605
Apln	Apelin	264–690	427	NM_013912
Lep	Leptin	217–697	481	NM_008493
Nampt	Nicotinamide phosphoribosyltransferase	301–809	509	NM_021524
Retn	Resistin	426–970	545	NM_022984
Smad1	SMAD family member 1	1227–1660	454	NM_008539
Smad2	SMAD family member 2	1065–1512	448	NM_010754
Smad4	SMAD family member 4	1302–1867	566	NM_008540
Axin2	Axin2	372–927	556	NM_015732
Csnk2a1	Casein kinase 2, alpha 1 polypeptide	2138–2791	654	NM_007788
Fzd2	Frizzled homolog 2	1836–2412	577	NM_020510
Lef1	Lymphoid enhancer binding factor 1	1073–1560	488	NM_010703
Wisp1	WNT1 inducible signaling pathway protein 1	308–898	591	NM_018865
Wnt3a	Wingless-related MMTV integration site 3A	167–609	443	NM_009522
Wnt16	Wingless-related MMTV integration site 16	699–1321	623	NM_053116
Actb	Actin, beta	20–422	403	NM_007393
Gapdh	Glyceraldehyde-3-phosphate dehydrogenase	727–993	267	NM_008084
Hprt1	Hypoxanthine guanine phosphoribosyl transferase 1	77–800	724	NM_013556
