# Supplementary material for: Molecular Insight into the Association Between Cartilage Regeneration and Ear Wound Healing in Genetic Mouse Models: Targeting New Genes in Regeneration
Source: G3 (Bethesda). 2013 Nov 1;3(11):1881–91. doi: 10.1534/g3.113.007302 (PMC3815053; doi:10.1534/g3.113.007302)
Supplement: Supporting Information [file supp_g3.113.007302_TableS4.xls]

## Sheet: Sheet1
Supplementary Table 4: Characteristics of miRNA probes
Symbol	Mature Sequence	bp	miRBase ID	NCBI #	Panomics #
miR-17	caaagugcuuacagugcagguag	23	MIMAT0000649	NR_029785	SM-10032
miR-27b-3p	uucacaguggcuaaguucugc	21	MIMAT0000126	NR_029531	SM-10070
miR-146b-5p	ugagaacugaauuccauaggcu	22	MIMAT0003475	AJ459758	SM-10013
miR-675-5p	uggugcggaaagggcccacagu	22	MIMAT0003725	NR_030416	SM-10278
miR-224	uaagucacuagugguuccguu	21	MIMAT0000671	NR_029808	SM-10279
miR-140-5p	cagugguuuuacccuaugguag	22	MIMAT0000151	NR_029553	SM-10280
Snord-68	gctgtactgacttgatgaaagtacttttgaacccttttccatctgatg	48	-	NR_028128	SR-19001
